# Supplementary material for: Synthesis and Characterization of Fatty Acid Grafted Chitosan Polymeric Micelles for Improved Gene Delivery of VGF to the Brain through Intranasal Route
Source: Biomedicines. 2022 Feb 19;10(2):493. doi: 10.3390/biomedicines10020493 (PMC8962415; doi:10.3390/biomedicines10020493)
Supplement: Supplementary file 1 [file biomedicines-10-00493-s001.zip]

Archive with 1 entries (1 files):
- biomedicines-1566327-supplementary.pdf
